# Supplementary material for: Metabolomics profiling reveals low blood tyrosine levels as a metabolic feature of newborns from systemic lupus erythematosus pregnancies
Source: Front Immunol. 2024 Jan 31;15:1335042. doi: 10.3389/fimmu.2024.1335042 (PMC10864668; doi:10.3389/fimmu.2024.1335042)
Supplement: Supplementary file 1 [file Table_1.xlsx]

## Sheet: medication 
Supplememtary table 1. Treatment of the SLE mothers(medication)
ID	age(year)	glucocorticoid	hydroxychloroquine	ciclosporin	gestational age(d)	B-weight(g)	B-height(cm)
C2101	29	√	√	-	265	3330	50
C2235	33	√	√	-	271	2700	48
C2437	31	√	√	-	269	2800	50
C2692	37	√	√	-	261	2790	48
C2693	29	√	√	-	267	2950	50
C2935	27	√	√	-	263	2420	48
C3114	32	√	√	-	270	2380	46
C3197	26	√	√	-	263	2610	47
C3213	29	-	√	-	280	2780	49
C3311	26	√	√	-	268	2620	50
C3346	28	-	√	-	274	2740	49
C3549	31	√	√	-	261	3100	49
C3721	20	√	√	-	264	3350	51
C3740	33	-	√	√	269	3200	50
C3787	35	√	√	-	263	2830	46
C4010	34	√	-	√	264	2400	45
C4115	27	√	√	-	278	3550	52
C4245	28	√	√	-	264	2410	49
C4303	32	√	-	√	259	2510	48
C4352	32	√	√	-	264	2910	49
C4358	29	√	√	√	260	2660	51
C4440	30	√	√	-	274	2380	47
C4652	34	-	√	-	264	3420	50
C4900	32	√	√	√	260	3200	49
C5367	29	√	√	-	276	2780	49
C5384	35	√	√	-	269	2600	46
C5567	26	-	-	√	267	2980	49
C5570	31	√	√	-	266	2500	47
D3163	28	√	-	√	271	2200	45
D3209	37	√	√	√	267	2400	47

## Sheet: total
Treatment of the SLE mothers
	SLE (n=30)	HC (n=52)	t/Z	P
Age years)	30.3 ± 3.7	28.8 ± 3.5	1.888	0.063
Prenatal weight (kg)	60.9 ± 5.6	63.5 ± 7.8	-1.838	0.07
Height (cm)	158.2 ± 5.4	158.6 ± 5.2	-0.374	0.71
BMI (kg/m2)	23.9(22.8，24.8)	25.3(23.3，27.2)	-1.733	0.083
TREATMENT		-
Glucocorticoid (n，%)	25，83.3%	-
Hydroxychloroquine (n，%)	26，86.7%	-
Cyclosporine (n，%)	8，26.7%	-
